# Supplementary material for: Three Dimensional Printing of Multiscale Carbon Fiber-Reinforced Polymer Composites Containing Graphene or Carbon Nanotubes
Source: Nanomaterials (Basel). 2022 Jun 15;12(12):2064. doi: 10.3390/nano12122064 (PMC9227618; doi:10.3390/nano12122064)
Supplement: Supplementary file 1 [file nanomaterials-12-02064-s001.zip]

Archive with 1 entries (1 files):
- nanomaterials-1743113-supplementary final.pdf
